# Supplementary material for: Egg retrieval in ground-nesting cuckoo hosts: can two species of buntings accurately identify and retrieve their own eggs?
Source: Anim Cogn. 2024 Dec 12;27(1):83. doi: 10.1007/s10071-024-01919-w (PMC11638421; doi:10.1007/s10071-024-01919-w)
Supplement: Supplementary file 1 — Supplementary Material 1 [file 10071_2024_1919_MOESM1_ESM.xlsx]

## Sheet: Table S1
Location	Host species	Host Chinese name	Nest ID.	Year	Exp. person	Clutch size	Exp. date	Type of exp. egg	Host response
Liuzhi, Guizhou, China	Emberiza elegans	黄喉鹀	E1	2022	Yuhan Zhang	4	4.29	Red model egg	Ignored
Liuzhi, Guizhou, China	Emberiza elegans	黄喉鹀	E5	2022	Yuhan Zhang	4	5.2	Red model egg	Rejected
Liuzhi, Guizhou, China	Emberiza elegans	黄喉鹀	E6	2022	Yuhan Zhang	3	5.2	Red model egg	Rejected
Liuzhi, Guizhou, China	Emberiza elegans	黄喉鹀	E11	2022	Yuhan Zhang	3	5.14	Red model egg	Rejected
Liuzhi, Guizhou, China	Emberiza elegans	黄喉鹀	E30	2022	Yuhan Zhang	3	5.23	Red model egg	Rejected
Liuzhi, Guizhou, China	Emberiza elegans	黄喉鹀	E28	2022	Yuhan Zhang	3	5.26	Red model egg	Rejected
Liuzhi, Guizhou, China	Emberiza elegans	黄喉鹀	E29	2022	Yuhan Zhang	3	5.26	Red model egg	Rejected
Liuzhi, Guizhou, China	Emberiza elegans	黄喉鹀	E31	2022	Yuhan Zhang	4	5.29	Red model egg	Ignored
Liuzhi, Guizhou, China	Emberiza elegans	黄喉鹀	E32	2022	Yuhan Zhang	4	5.3	Red model egg	Rejected
Liuzhi, Guizhou, China	Emberiza elegans	黄喉鹀	E64	2022	Yuhan Zhang	2	7.13	Red model egg	Rejected
Liuzhi, Guizhou, China	Emberiza elegans	黄喉鹀	E65	2022	Yuhan Zhang	2	7.19	Red model egg	Ignored
Liuzhi, Guizhou, China	Emberiza elegans	黄喉鹀	E4	2022	Yuhan Zhang	4	5.1	Host egg	Accepted
Liuzhi, Guizhou, China	Emberiza elegans	黄喉鹀	E8	2022	Yuhan Zhang	3	5.7	Host egg	Accepted
Liuzhi, Guizhou, China	Emberiza elegans	黄喉鹀	E12	2022	Yuhan Zhang	3	5.15	Host egg	Accepted
Liuzhi, Guizhou, China	Emberiza elegans	黄喉鹀	E14	2022	Yuhan Zhang	3	5.16	Host egg	Accepted
Liuzhi, Guizhou, China	Emberiza elegans	黄喉鹀	E18	2022	Yuhan Zhang	3	5.17	Host egg	Accepted
Liuzhi, Guizhou, China	Emberiza elegans	黄喉鹀	E19	2022	Yuhan Zhang	3	5.17	Host egg	Accepted
Liuzhi, Guizhou, China	Emberiza elegans	黄喉鹀	E21	2022	Yuhan Zhang	3	5.2	Host egg	Accepted
Liuzhi, Guizhou, China	Emberiza elegans	黄喉鹀	E22	2022	Yuhan Zhang	4	5.21	Host egg	Accepted
Liuzhi, Guizhou, China	Emberiza elegans	黄喉鹀	E38	2022	Yuhan Zhang	4	6.2	Host egg	Rejected
Liuzhi, Guizhou, China	Emberiza elegans	黄喉鹀	E63	2022	Yuhan Zhang	3	7.3	Host egg	Ignored
Liuzhi, Guizhou, China	Emberiza elegans	黄喉鹀	E39	2022	Yuhan Zhang	2	6.3	Budgerigar egg	Ignored
Liuzhi, Guizhou, China	Emberiza elegans	黄喉鹀	E45	2022	Yuhan Zhang	2	6.1	Budgerigar egg	Rejected
Liuzhi, Guizhou, China	Emberiza elegans	黄喉鹀	E46	2022	Yuhan Zhang	2	6.1	Budgerigar egg	Rejected
Liuzhi, Guizhou, China	Emberiza elegans	黄喉鹀	E47	2022	Yuhan Zhang	3	6.11	Budgerigar egg	Rejected
Liuzhi, Guizhou, China	Emberiza elegans	黄喉鹀	E48	2022	Yuhan Zhang	3	6.11	Budgerigar egg	Rejected
Liuzhi, Guizhou, China	Emberiza elegans	黄喉鹀	E51	2022	Yuhan Zhang	2	6.15	Budgerigar egg	Rejected
Liuzhi, Guizhou, China	Emberiza elegans	黄喉鹀	E52	2022	Yuhan Zhang	2	6.16	Budgerigar egg	Accepted
Liuzhi, Guizhou, China	Emberiza elegans	黄喉鹀	E54	2022	Yuhan Zhang	3	6.18	Budgerigar egg	Rejected
Liuzhi, Guizhou, China	Emberiza elegans	黄喉鹀	E56	2022	Yuhan Zhang	3	6.22	Budgerigar egg	Rejected
Liuzhi, Guizhou, China	Emberiza elegans	黄喉鹀	E59	2022	Yuhan Zhang	3	6.26	Budgerigar egg	Rejected
Liuzhi, Guizhou, China	Emberiza elegans	黄喉鹀	E60	2022	Yuhan Zhang	3	6.26	Budgerigar egg	Rejected
Liuzhi, Guizhou, China	Emberiza elegans	黄喉鹀	E61	2022	Yuhan Zhang	3	7.2	Budgerigar egg	Rejected
Liuzhi, Guizhou, China	Emberiza yunnanensis	西南灰眉岩鹀	Y6	2022	Yuhan Zhang	3	4.21	Red model egg	Rejected
Liuzhi, Guizhou, China	Emberiza yunnanensis	西南灰眉岩鹀	Y3	2022	Yuhan Zhang	3	4.23	Red model egg	Rejected
Liuzhi, Guizhou, China	Emberiza yunnanensis	西南灰眉岩鹀	Y5	2022	Yuhan Zhang	4	4.24	Red model egg	Ignored
Liuzhi, Guizhou, China	Emberiza yunnanensis	西南灰眉岩鹀	Y9	2022	Yuhan Zhang	3	4.27	Red model egg	Ignored
Liuzhi, Guizhou, China	Emberiza yunnanensis	西南灰眉岩鹀	Y14	2022	Yuhan Zhang	3	4.3	Red model egg	Rejected
Liuzhi, Guizhou, China	Emberiza yunnanensis	西南灰眉岩鹀	Y19	2022	Yuhan Zhang	3	5.8	Red model egg	Rejected
Liuzhi, Guizhou, China	Emberiza yunnanensis	西南灰眉岩鹀	Y31	2022	Yuhan Zhang	3	5.25	Red model egg	Rejected
Liuzhi, Guizhou, China	Emberiza yunnanensis	西南灰眉岩鹀	Y36	2022	Yuhan Zhang	3	5.25	Red model egg	Rejected
Liuzhi, Guizhou, China	Emberiza yunnanensis	西南灰眉岩鹀	Y33	2022	Yuhan Zhang	3	5.26	Red model egg	Rejected
Liuzhi, Guizhou, China	Emberiza yunnanensis	西南灰眉岩鹀	Y40	2022	Yuhan Zhang	3	5.28	Red model egg	Rejected
Liuzhi, Guizhou, China	Emberiza yunnanensis	西南灰眉岩鹀	Y37	2022	Yuhan Zhang	3	5.29	Red model egg	Rejected
Liuzhi, Guizhou, China	Emberiza yunnanensis	西南灰眉岩鹀	Y38	2022	Yuhan Zhang	3	5.3	Red model egg	Rejected
Liuzhi, Guizhou, China	Emberiza yunnanensis	西南灰眉岩鹀	Y42	2022	Yuhan Zhang	3	5.3	Red model egg	Rejected
Liuzhi, Guizhou, China	Emberiza yunnanensis	西南灰眉岩鹀	Y65	2022	Yuhan Zhang	3	7.6	Red model egg	Rejected
Liuzhi, Guizhou, China	Emberiza yunnanensis	西南灰眉岩鹀	X1	2020	Yuhan Zhang	3	4.15	Host egg	Ignored
Liuzhi, Guizhou, China	Emberiza yunnanensis	西南灰眉岩鹀	X2	2020	Yuhan Zhang	3	4.18	Host egg	Accepted
Liuzhi, Guizhou, China	Emberiza yunnanensis	西南灰眉岩鹀	X3	2020	Yuhan Zhang	3	4.18	Host egg	Accepted
Liuzhi, Guizhou, China	Emberiza yunnanensis	西南灰眉岩鹀	X4	2020	Yuhan Zhang	3	4.18	Host egg	Accepted
Liuzhi, Guizhou, China	Emberiza yunnanensis	西南灰眉岩鹀	X5	2020	Yuhan Zhang	3	4.19	Host egg	Accepted
Liuzhi, Guizhou, China	Emberiza yunnanensis	西南灰眉岩鹀	X6	2020	Yuhan Zhang	3	4.19	Host egg	Accepted
Liuzhi, Guizhou, China	Emberiza yunnanensis	西南灰眉岩鹀	X7	2020	Yuhan Zhang	3	4.26	Host egg	Rejected
Liuzhi, Guizhou, China	Emberiza yunnanensis	西南灰眉岩鹀	X8	2020	Yuhan Zhang	3	4.22	Host egg	Ignored
Liuzhi, Guizhou, China	Emberiza yunnanensis	西南灰眉岩鹀	X9	2020	Yuhan Zhang	3	4.28	Host egg	Accepted
Liuzhi, Guizhou, China	Emberiza yunnanensis	西南灰眉岩鹀	X18	2020	Yuhan Zhang	4	5.9	Host egg	Accepted
Liuzhi, Guizhou, China	Emberiza yunnanensis	西南灰眉岩鹀	X27	2020	Yuhan Zhang	3	5.25	Host egg	Accepted
Liuzhi, Guizhou, China	Emberiza yunnanensis	西南灰眉岩鹀	X28	2020	Yuhan Zhang	4	5.25	Host egg	Accepted
Liuzhi, Guizhou, China	Emberiza yunnanensis	西南灰眉岩鹀	X29	2020	Yuhan Zhang	3	5.26	Host egg	Accepted
Liuzhi, Guizhou, China	Emberiza yunnanensis	西南灰眉岩鹀	X30	2020	Yuhan Zhang	3	5.26	Host egg	Accepted
Liuzhi, Guizhou, China	Emberiza yunnanensis	西南灰眉岩鹀	X31	2020	Yuhan Zhang	3	5.26	Host egg	Accepted
Liuzhi, Guizhou, China	Emberiza yunnanensis	西南灰眉岩鹀	X36	2020	Yuhan Zhang	3	6.2	Host egg	Accepted
Liuzhi, Guizhou, China	Emberiza yunnanensis	西南灰眉岩鹀	X11	2020	Yuhan Zhang	4	5.3	Budgerigar egg	Rejected
Liuzhi, Guizhou, China	Emberiza yunnanensis	西南灰眉岩鹀	X12	2020	Yuhan Zhang	3	5.3	Budgerigar egg	Rejected
Liuzhi, Guizhou, China	Emberiza yunnanensis	西南灰眉岩鹀	X13	2020	Yuhan Zhang	3	5.5	Budgerigar egg	Rejected
Liuzhi, Guizhou, China	Emberiza yunnanensis	西南灰眉岩鹀	X14	2020	Yuhan Zhang	4	5.6	Budgerigar egg	Ignored
Liuzhi, Guizhou, China	Emberiza yunnanensis	西南灰眉岩鹀	X15	2020	Yuhan Zhang	3	5.8	Budgerigar egg	Rejected
Liuzhi, Guizhou, China	Emberiza yunnanensis	西南灰眉岩鹀	X17	2020	Yuhan Zhang	3	5.9	Budgerigar egg	Ignored
Liuzhi, Guizhou, China	Emberiza yunnanensis	西南灰眉岩鹀	X19	2020	Yuhan Zhang	3	5.13	Budgerigar egg	Rejected
Liuzhi, Guizhou, China	Emberiza yunnanensis	西南灰眉岩鹀	X20	2020	Yuhan Zhang	3	5.17	Budgerigar egg	Accepted
Liuzhi, Guizhou, China	Emberiza yunnanensis	西南灰眉岩鹀	X21	2020	Yuhan Zhang	3	5.17	Budgerigar egg	Ignored
Liuzhi, Guizhou, China	Emberiza yunnanensis	西南灰眉岩鹀	X22	2020	Yuhan Zhang	3	5.2	Budgerigar egg	Rejected
Liuzhi, Guizhou, China	Emberiza yunnanensis	西南灰眉岩鹀	X23	2020	Yuhan Zhang	3	5.2	Budgerigar egg	Rejected
Liuzhi, Guizhou, China	Emberiza yunnanensis	西南灰眉岩鹀	X24	2020	Yuhan Zhang	3	5.23	Budgerigar egg	Accepted
Liuzhi, Guizhou, China	Emberiza yunnanensis	西南灰眉岩鹀	X25	2020	Yuhan Zhang	3	5.23	Budgerigar egg	Rejected
Liuzhi, Guizhou, China	Emberiza yunnanensis	西南灰眉岩鹀	X26	2020	Yuhan Zhang	3	5.24	Budgerigar egg	Ignored
Liuzhi, Guizhou, China	Emberiza yunnanensis	西南灰眉岩鹀	X32	2020	Yuhan Zhang	2	5.29	Budgerigar egg	Rejected
Liuzhi, Guizhou, China	Emberiza yunnanensis	西南灰眉岩鹀	X33	2020	Yuhan Zhang	3	5.29	Budgerigar egg	Rejected
Liuzhi, Guizhou, China	Emberiza yunnanensis	西南灰眉岩鹀	X34	2020	Yuhan Zhang	3	5.3	Budgerigar egg	Rejected
Liuzhi, Guizhou, China	Emberiza yunnanensis	西南灰眉岩鹀	X35	2020	Yuhan Zhang	3	6.2	Budgerigar egg	Accepted
Liuzhi, Guizhou, China	Emberiza yunnanensis	西南灰眉岩鹀	X37	2020	Yuhan Zhang	3	5.23	Budgerigar egg	Accepted
Liuzhi, Guizhou, China	Emberiza yunnanensis	西南灰眉岩鹀	X38	2020	Yuhan Zhang	2	6.4	Budgerigar egg	Rejected
Liuzhi, Guizhou, China	Emberiza yunnanensis	西南灰眉岩鹀	X39	2020	Yuhan Zhang	3	6.22	Budgerigar egg	Rejected
